# Supplementary material for: Molecular Markers: An Overview of Data Published for Fungi over the Last Ten Years
Source: J Fungi (Basel). 2022 Jul 29;8(8):803. doi: 10.3390/jof8080803 (PMC9410331; doi:10.3390/jof8080803)
Supplement: Supplementary file 1 [file jof-08-00803-s001.zip]

Archive with 1 entries (1 files):
- jof-1820928-supplementary.pdf
